# Supplementary material for: The physio-biochemical characterization reflected different calcium utilization efficiency between the sensitive and tolerant peanut accessions under calcium deficiency
Source: Front Plant Sci. 2023 Aug 21;14:1250064. doi: 10.3389/fpls.2023.1250064 (PMC10475576; doi:10.3389/fpls.2023.1250064)
Supplement: Supplementary file 1 [file Table_1.xls]

## Sheet: Table S1
Table S1. Different small seeds peanut pepitas heavy catalog.
Cultivar	HSW	Cultivar	HSW	Cultivar	HSW	Cultivar	HSW	Cultivar	HSW
HN001	33.63	HN011	32.63	HN021	30.44	HN031	32.57	HN041	39.83
HN002	32.12	HN012	32.27	HN022	36.11	HN032	28.74	HN042	30.7
HN003	34.92	HN013	25.92	HN023	29.94	HN033	31.72	HN043	32.91
HN004	47.37	HN014	31.67	HN024	26.33	HN034	40	HN044	30.92
HN005	32.78	HN015	34.17	HN025	29.38	HN035	33.2	HN045	33.88
HN006	23.72	HN016	32.89	HN026	38.47	HN036	35.71	HN046	28.37
HN007	29.49	HN017	34.76	HN027	31.47	HN037	34.65	HN047	32.76
HN008	34.02	HN018	34	HN028	36.65	HN038	33.79	HN048	38.16
HN009	29.45	HN019	31.05	HN029	34.34	HN039	30.66	HN049	32.62
HN010	25.98	HN020	36.44	HN030	28.33	HN040	29.77	HN050	39.01
Note: HSW stands for hundred seed of weight.

## Sheet: Table S2
Table S2. Load factor and cumulative contribution of each composite index.
Trait	Factor1	Factor2	Factor3	Factor4	Factor5	Factor6	Factor7	Factor8	Factor9	Factor
										10
SER	0.218	0.111	-0.625	0.188	0.509	-0.054	0.151	-0.359	-0.025	-0.039
SSR	0.127	0.335	-0.605	0.17	0.465	-0.032	0.192	-0.285	-0.05	0.087
CH1	-0.22	-0.305	0.179	-0.118	0.381	-0.011	0.103	0.369	0.156	0.442
CH2	0.011	0.067	-0.351	-0.137	0.415	-0.018	-0.315	0.44	0.255	0.077
CH3	0.039	-0.109	0.085	-0.296	0.56	0.079	-0.207	-0.043	0.069	-0.304
CH4	-0.122	-0.066	-0.057	-0.069	0.194	0.052	0.673	0.061	-0.376	0.118
MSH	0.407	-0.366	-0.066	0.514	0.449	-0.265	-0.088	-0.116	0.051	-0.129
LBL	0.51	-0.324	-0.001	0.454	0.427	-0.322	-0.111	-0.033	0.047	-0.044
NB	0.271	0.018	0.436	0.218	0.273	-0.197	-0.163	0.148	-0.141	0.238
NFP	0.759	0.478	-0.026	-0.218	-0.05	-0.01	-0.143	-0.091	-0.168	0.043
NUP	0.126	0.25	0.718	-0.2	0.172	-0.045	0.274	-0.135	0.209	-0.079
NTP	0.711	0.348	0.502	-0.186	0.112	-0.101	0.009	-0.089	-0.094	0.005
YP	0.878	0.253	0.24	-0.07	0.008	-0.072	-0.042	-0.046	-0.014	0.003
HPW	0.343	-0.657	0.041	0.316	-0.196	-0.034	0.066	0.153	0.166	-0.141
HSW	0.506	-0.441	-0.01	0.386	-0.198	-0.004	-0.03	0.085	0.094	-0.236
NKP	-0.669	0.435	0.009	-0.285	0.288	0.08	-0.071	-0.246	0.006	0.058
KR	0.465	0.085	-0.39	-0.256	-0.195	0.177	0.047	-0.109	0.165	-0.315
FPWP	0.718	0.105	-0.469	0.03	-0.028	0.041	-0.213	0.144	-0.219	0.133
FSWP	0.73	0.119	-0.315	0.011	0.03	0.226	0.124	0.256	0.019	0.317
EPR	-0.08	-0.052	0.234	0.202	0.103	0.15	-0.011	-0.399	0.587	0.331
PDP	0.777	0.182	-0.379	-0.129	-0.074	0.26	0.099	0.119	0.065	0.091
DWPS	0.756	0.24	0.521	-0.067	0.099	-0.129	0.047	-0.022	0.024	0.042
DWS	0.867	0.309	0.244	-0.15	-0.023	-0.004	0.029	-0.029	0.018	-0.045
PL	-0.056	-0.525	0.256	0.169	0.231	0.473	0.149	-0.161	-0.284	0.074
PW	0.042	-0.022	0.272	0.354	0.237	0.832	-0.005	0.048	-0.049	-0.095
ARP	-0.166	-0.493	-0.096	-0.309	-0.07	-0.579	0.101	-0.147	-0.194	0.151
CCS	-0.083	-0.18	0.291	-0.09	0.361	0.042	-0.261	0.159	-0.446	-0.178
CCK	-0.537	0.268	-0.056	-0.317	0.403	0.035	-0.327	0.122	0.054	-0.117
CF	-0.051	0.024	0.107	0.483	-0.275	0.083	-0.425	-0.278	-0.236	0.266
CP	0.221	-0.389	0.034	-0.211	0.209	-0.031	0.427	0.108	0.043	-0.184
OC	-0.262	0.616	0.083	0.474	0.049	-0.134	0.258	0.289	0.11	-0.071
LA	0.373	-0.682	-0.035	-0.464	0.048	0.091	-0.02	-0.057	0.153	0.131
OL	-0.334	0.681	0.053	0.518	0.006	-0.153	0.196	0.198	0.021	-0.097
Cumulative	21.865	34.212	43.923	51.982	59.271	64.582	69.346	73.245	76.948	80.088
contribution（%）
Note: SER Seedling emergence rate; SSR Seedling success rate;CH1 Chlorophyll in seedling stage; CH2 Chlorophyll during flowering and needle stage;CH3 Chlorophyll at podding stage; CH4 Chlorophyll at maturity stage; MSH represents main stem height；LBL represents lateral branch length；NB represents Number of branches. NFP Number of full pods; NUP Number of unsaturated pods; NTP Number of total pods…

## Sheet: Table S3
Table S3. The ranking of each peanut genotype based on the comprehensive evaluation value (D value).
Cultivar	Factor1	Factor2	Factor3	Factor4	Factor5	Factor6	Factor7	Factor8	Factor9	Factor10	D-value	Rank
HN035	2.923	3.89	-0.462	-2.09	-1.197	0.392	-0.6	-0.671	-0.617	-0.174	0.598	1
HN025	1.223	-0.453	0.372	0.365	0.686	0.624	1.078	1.479	0.277	1.514	0.584	2
HN044	0.997	0.703	-1.238	1.294	0.443	0.721	2.35	0.253	-0.891	1.379	0.58	3
HN009	2.195	0.419	-0.448	-0.446	0.688	0.85	0.51	-0.156	0.44	-0.775	0.578	4
HN028	1.857	-0.129	0.267	0.043	0.769	-0.021	0.376	0.212	0.113	-0.527	0.566	5
HN024	-0.061	0.589	3.605	-0.736	1.479	-0.48	1.841	-0.574	0.199	-0.37	0.562	6
HN027	1.058	-0.672	1.386	0.197	2.158	-1.569	-0.578	0.621	-1.495	-0.148	0.531	7
HN036	0.605	0.337	1.809	-0.606	0.39	-1.188	0.041	0.42	1.818	-0.307	0.521	8
HN045	1.537	-0.111	0.484	0.806	-0.327	-0.523	-1.214	-1.077	0.422	-0.034	0.518	9
HN001	0.319	0.508	1.353	-0.357	-0.361	0.283	2.17	-0.003	-0.159	-0.716	0.515	10
HN005	-0.476	0.146	1.033	2.056	-1.168	0.668	-0.806	1.278	0.579	0.924	0.498	11
HN010	0.109	-0.394	0.307	1.1	-0.039	2.152	-1.115	1.157	1.221	-1.57	0.494	12
HN049	0.052	1.069	-0.958	1.232	-0.613	-0.411	-0.025	1.232	0.752	0.77	0.494	13
HN050	-0.27	0.831	0.513	0.572	1.343	0.347	-0.782	-0.476	-0.764	0.033	0.492	14
HN040	0.061	-0.755	0.339	0.618	0.395	0.851	-0.288	-2.816	4.117	1.482	0.487	15
HN026	0.653	0.871	0.275	0.387	0.391	0.627	-2.131	-0.539	-1.072	-0.804	0.486	16
HN012	0.514	-0.516	-0.696	-0.419	0.636	0.732	0.852	0.306	0.704	0.409	0.482	17
HN006	0.152	0.091	-0.819	1.466	0.253	-0.425	0.094	0.502	0.183	-1.253	0.471	18
HN003	0.958	-1.567	-0.585	0.114	0.341	-0.145	-0.078	0.452	1.311	0.394	0.469	19
HN047	0.11	0.237	-0.792	1.108	0.839	-2.305	-0.418	0.538	0.343	-0.268	0.457	20
HN016	-0.49	-0.016	0.541	0.289	0.215	-0.445	-0.609	2.229	0.113	0.186	0.456	21
HN043	-2.214	2.251	0.368	1.609	0.092	-0.217	1.434	-1.932	-0.259	1.402	0.449	22
HN014	0.823	-0.44	-0.419	-0.101	0.641	-0.055	-1.479	-0.468	-0.772	-0.534	0.445	24
HN015	-0.066	-0.224	-0.84	0.402	-0.971	1.358	1.853	0.095	-1.679	0.576	0.445	23
HN022	-0.065	-0.034	-1.002	0.825	0.956	-0.601	-0.847	-0.623	0.004	0.632	0.443	26
HN046	-0.224	-0.531	-0.842	0.211	-0.15	1.759	0.481	0.621	-0.728	0.864	0.443	25
HN030	0.572	-0.612	0.728	0.244	-0.776	0.983	-1.216	-2.207	-1.499	1.117	0.442	27
HN041	-0.25	0.637	1.063	1.213	-2.243	-0.648	-1.189	-0.181	0.381	0.46	0.439	28
HN011	-0.033	-0.028	-0.254	0.709	-0.641	0.836	-0.47	0.114	-0.433	-1.011	0.436	29
HN038	-1.146	1.882	-0.727	0.754	-0.326	-1.61	0.869	0.821	0.59	-0.792	0.429	30
HN018	-0.165	-0.56	0.578	-0.334	-0.61	0.232	-0.077	0.382	-0.577	0.93	0.427	31
HN031	-0.447	-0.793	-0.016	-0.146	0.414	1.237	0.215	-0.177	-0.411	0.317	0.426	32
HN021	-0.08	-0.832	-0.558	-0.749	1.068	1.478	-0.818	0.588	-0.959	0.394	0.424	33
HN023	0.196	-1.635	0.156	-0.632	-0.353	-0.001	1.233	0.488	0.849	-0.301	0.421	34
HN013	-0.762	0.271	1.413	0.537	-1.988	-0.611	-0.22	0.944	-0.627	0.302	0.415	35
HN008	0.101	0.101	-0.433	-1.684	-0.965	0.495	0.575	0.328	0.078	0.832	0.411	37
HN042	-0.297	0.221	-0.72	-0.635	-0.093	-0.921	1.396	0.955	-0.199	-0.893	0.411	36
HN029	-0.338	-0.213	-1.939	1.805	0.672	-0.462	-0.378	-0.733	-0.555	-0.988	0.409	38
HN034	-1.188	0.274	1.734	-0.507	-0.604	1.008	-0.694	0.427	-0.419	-1.225	0.4	39
HN019	-0.405	-1.054	0.166	0.039	0.977	-0.596	0.614	-0.447	-0.447	-2.155	0.397	40
HN039	-1.393	0.574	-0.602	-1.567	1.615	0.291	-0.917	1.406	1.001	1.035	0.395	41
HN002	-0.107	-0.465	0.044	-2.047	-0.942	-1.266	-0.876	0.848	0.383	1.727	0.362	42
HN037	0.776	-1.069	-1.099	-0.719	-0.585	-3.087	0.302	-1.685	-0.78	1.145	0.36	43
HN033	-1.536	0.056	-0.59	-1.097	0.743	0.104	0.378	-0.493	-0.207	0.364	0.349	44
HN020	-0.735	-2.101	0.813	0.06	-0.262	-0.91	-0.153	-0.527	-1.968	0.942	0.345	45
HN048	-2.354	1.443	-0.76	-1.629	2.066	0.646	-0.808	-1.08	0.294	0.191	0.341	46
HN017	-0.639	-1.073	0.183	-0.282	-1.295	0.632	1.231	-2.013	0.092	-2.446	0.34	47
HN004	-0.346	-0.228	-1.572	-0.494	-1.086	-0.508	0.21	-0.238	1.15	-2.039	0.339	48
HN007	-0.305	-0.822	-0.857	-1.424	-2.154	-0.111	-0.33	-0.01	0.761	0.04	0.313	49
HN032	-1.398	-0.076	-0.302	-1.356	-0.521	-0.191	-0.988	0.431	-0.658	-1.03	0.297	50
Weight	0.273	0.154	0.121	0.101	0.091	0.066	0.059	0.049	0.046	0.039

## Sheet: Table S4
Table S4.The calcium tolerance coefficient of 50 peanut varieties for 33 indicators
Cultivar	SER	SSR	CH1	CH2	CH3	CH4	MSH	SBL	NB	NFP	NUP	NTP	YP	HPW	HSW	NKP	KR	FPWP	FSWP	EPR	PDP	DWPS	DWS	PL	PW	ARP	CCS	CCK	CF	CP	OC	LA	OL
HN001	0.8	0.67	1.01	0.95	0.99	1.06	0.81	0.86	1.01	0.64	3.21	1.39	1.04	0.84	1.05	1.17	0.98	0.54	0.92	0.86	0.9	1.24	0.99	1.03	0.99	1.04	0.85	0.86	0.95	1.07	1.1	0.98	1.14
HN002	0.55	0.61	1.1	0.98	1.01	0.94	0.83	0.88	0.94	0.74	1.37	1.01	0.82	0.91	0.82	1.14	0.98	0.79	0.95	2.27	0.93	0.89	0.79	0.92	0.82	1.14	0.91	1.28	0.98	0.98	0.95	1.06	0.91
HN003	0.81	0.81	1.1	0.98	1.05	0.93	1.2	1.32	1.02	0.62	1.29	0.86	0.82	1.1	1.09	0.91	1.02	0.84	1.02	2.36	1.03	0.81	0.82	0.99	0.95	1.04	0.76	0.82	0.96	1.04	0.96	1.09	0.88
HN004	0.83	0.82	1.01	0.97	1.01	0.88	0.9	0.97	0.66	0.4	0.89	0.57	0.51	0.99	0.9	1.05	1.31	0.77	0.78	1.88	0.91	0.54	0.5	0.96	0.88	1.09	0.82	1.08	0.95	1.06	1.07	0.98	1.1
HN005	0.56	0.64	1.01	1.01	0.97	0.93	0.87	0.91	1.25	0.3	1.05	0.81	0.67	1.12	1.02	1.03	0.87	0.52	0.93	8.07	0.81	0.87	0.57	1.01	1.02	0.99	1.06	0.82	1.06	0.9	1.21	0.96	1.27
HN006	0.91	0.85	1.02	1.02	1.04	0.99	1.15	1.2	0.74	0.62	1.09	0.87	0.75	1	1.11	1.02	1	0.82	0.9	1.18	0.89	0.86	0.74	1	0.96	1.04	0.84	1.05	1.01	0.99	1.16	0.94	1.23
HN007	0.73	0.63	0.99	0.98	1	0.99	0.67	0.68	0.87	0.38	1.1	0.6	0.55	1.05	1.05	1.03	0.98	0.74	0.89	3.01	0.87	0.6	0.53	0.91	0.86	1.06	0.74	0.91	0.92	0.91	0.82	1.01	0.82
HN008	0.65	0.73	0.97	1.03	1.01	1.02	0.74	0.79	0.82	0.65	1.67	1.17	0.54	0.85	0.8	1.21	0.97	0.68	1.11	1.31	1.08	0.87	0.79	0.97	0.91	1.06	0.8	0.9	0.97	1.04	0.98	1.05	0.93
HN009	0.88	0.93	1.02	1.02	1.04	1.07	1.12	1.24	1.11	1.38	1.66	1.6	1.47	0.95	1.06	1.02	1.35	0.89	1.04	2.34	1.4	1.54	1.46	0.99	1	0.99	0.88	0.97	0.97	1.01	1	1.03	0.97
HN010	0.69	0.72	1.02	1.02	1.08	0.89	0.98	0.98	0.86	0.41	1.29	0.74	0.82	1.25	1.03	0.91	0.97	0.69	0.93	4.31	0.9	0.85	0.81	1.03	1.12	0.93	0.97	1.15	0.99	0.96	1.04	0.96	1.09
HN011	0.75	0.77	1.02	0.95	1.01	0.98	1.03	1.01	0.61	0.53	1.02	0.86	0.82	0.99	1.02	1.01	0.99	0.66	0.92	1.49	0.93	0.79	0.85	0.99	1	0.99	1.07	1.1	1.02	0.93	1.03	0.95	1.08
HN012	0.9	0.96	1.03	1.08	1	0.99	1	0.93	1	0.6	1.55	1.02	0.82	0.95	0.94	1.07	0.98	0.74	1	3.16	0.98	0.88	0.76	1.01	0.99	1.01	0.85	0.78	0.95	1.15	0.96	1.03	0.93
HN013	0.46	0.39	1.05	0.91	0.93	0.99	0.87	0.94	1.17	0.54	1.2	1.01	0.51	0.81	0.97	1.14	0.91	0.69	0.67	1.09	0.64	1.01	0.69	0.97	0.95	1.02	0.77	0.94	0.99	0.93	1.07	0.92	1.16
HN014	0.9	0.9	0.97	1.04	1.1	0.97	1.08	1.04	1.25	1	1.02	1.16	0.98	0.98	1.05	1.05	0.97	0.93	0.9	1.04	0.88	1.02	0.94	1	0.96	1.04	1.01	0.92	0.99	0.93	0.95	1.04	0.91
HN015	0.76	0.85	1.04	0.89	1.01	1.14	0.83	0.83	0.61	0.69	0.66	0.65	0.69	0.9	1.02	0.98	0.98	0.94	1.04	2.67	1.02	0.73	0.67	1.07	1	1.07	0.92	0.82	0.98	0.98	1.08	0.96	1.12
HN016	0.67	0.69	1.12	1.03	0.97	0.89	0.99	0.99	1.06	0.42	1.58	0.91	0.69	1.01	0.89	1.16	0.94	0.62	0.88	1.42	0.83	0.74	0.64	0.97	0.95	1.03	1.33	1.04	0.96	0.99	1.11	0.95	1.17
HN017	0.82	0.77	0.96	0.86	1.02	0.97	0.9	0.81	0.7	0.24	1.31	0.78	0.63	1.11	0.96	1.11	1	0.32	0.63	0.96	0.65	0.63	0.63	1.04	1	1.04	0.73	0.85	0.93	1.03	0.96	1.03	0.94
HN018	0.71	0.68	1.09	0.97	0.93	0.98	0.92	0.94	0.91	0.51	1.29	1.08	0.85	0.95	0.89	1.07	0.96	0.56	0.84	1.73	0.81	0.94	0.8	1.01	0.97	1.04	1.12	0.96	0.99	0.97	0.98	1.02	0.96
HN019	0.87	0.89	1.02	0.96	1.02	0.97	1.13	1.11	0.86	0.26	1.49	0.91	0.7	1.06	0.97	1.13	0.97	0.43	0.74	2.46	0.71	0.67	0.69	1.03	0.95	1.08	1.32	1.18	0.94	1.15	1.02	0.99	1.04
HN020	0.68	0.63	1.06	0.94	1.03	1.03	0.95	1.02	1.38	0.23	0.81	0.8	0.51	1.26	0.83	1.11	0.93	0.48	0.74	3.3	0.69	0.58	0.45	1.1	0.91	1.2	1.16	0.92	1.06	1.08	0.93	0.98	0.94
HN021	0.77	0.9	1.06	1.06	1.11	1.06	0.82	0.93	1.04	0.65	0.93	0.77	0.66	0.93	0.99	1.17	0.98	0.96	0.9	2.58	0.88	0.71	0.64	1.06	1.02	1.04	1.11	1.19	1	1.01	0.95	1.04	0.91
HN022	1.02	0.96	1.03	1.02	1.04	0.94	1.13	1.16	1.17	0.68	0.98	0.78	0.67	0.88	0.96	1.18	0.94	0.86	0.9	3.79	0.85	0.7	0.61	1.01	0.94	1.07	0.83	1.1	0.99	0.92	1.04	0.97	1.08
HN023	0.72	0.7	1.07	0.98	1.01	0.95	0.97	0.99	0.96	0.48	1.06	0.96	0.83	1.11	1.01	0.97	0.96	0.56	0.84	1.35	0.82	0.85	0.8	1.06	0.97	1.09	0.65	0.86	0.91	1.17	0.97	1.06	0.92
HN024	0.65	0.74	1.07	0.91	1.09	1.09	0.87	0.95	1.41	0.44	4.53	1.7	0.91	0.9	0.89	1.25	0.89	0.23	0.79	6.89	0.7	1.73	1.2	1.03	0.98	1.05	1.21	1.12	0.93	1.01	1.09	0.96	1.05
HN025	0.79	0.8	1.12	0.97	1.05	1.05	1.02	1.12	1.27	0.82	1.39	1.21	1.19	1.15	0.97	0.89	0.95	0.93	1.14	3.8	1.09	1.24	1.15	1.03	1.01	1.01	0.83	0.85	0.95	1.04	1.05	1.01	1.04
HN026	0.95	0.77	0.97	0.97	1.07	0.83	0.95	1.04	1.21	1.17	1.22	1.44	1.09	0.83	0.94	1.13	0.96	0.9	0.97	1.89	0.94	1.16	0.8	0.99	1.02	0.98	1.19	1.04	1	0.91	0.98	0.92	1.06
HN027	0.84	0.8	1.06	0.98	1.07	1.03	1.3	1.34	1.45	1.4	1.31	1.53	1.37	0.88	1.03	0.82	0.72	0.88	0.84	2.69	0.61	1.41	1.12	0.98	0.96	1.03	1.32	1.09	0.93	1.11	0.98	1.02	0.97
HN028	0.93	0.91	1.09	0.97	1.03	0.99	1.23	1.15	0.97	1.16	1.87	1.65	1.04	1.06	1.16	0.97	1.06	0.87	1.03	0.63	1.1	1.56	1.86	0.97	0.97	0.99	1.04	0.88	0.97	1.03	0.97	1.01	0.97
HN029	1.12	1.05	0.98	0.99	1.03	1.03	1.27	1.17	0.89	0.31	0.59	0.43	0.4	0.98	1.03	1.08	0.97	0.78	0.89	1.54	0.87	0.42	0.4	0.94	0.94	1.01	0.98	1.15	1.07	1.01	1.08	0.97	1.15
HN030	0.77	0.88	1.01	0.89	0.97	0.87	0.93	0.94	1.19	0.97	1.32	1.36	0.96	0.98	0.95	1.13	0.97	0.8	0.88	3.88	0.85	1.04	0.91	1.06	1.02	1.04	1.03	0.88	1.11	1.04	0.87	1.01	0.86
HN031	0.78	0.75	1.1	0.92	1.09	0.98	1.01	0.96	0.83	0.44	1.23	0.66	0.57	0.9	0.86	1.21	0.95	0.71	0.91	2.32	0.87	0.62	0.55	1.06	1.03	1.04	0.97	0.9	0.98	0.99	1.02	1.02	1
HN032	0.69	0.67	1.05	0.95	1.07	0.93	0.76	0.69	0.57	0.33	1.05	0.59	0.42	0.81	0.91	1.39	0.92	0.65	0.79	0.7	0.73	0.5	0.38	0.95	0.88	1.08	1.27	1.37	0.97	0.97	1.03	0.98	1.14
HN033	0.91	0.89	1.11	0.94	0.98	1.01	0.91	0.89	0.61	0.26	1.16	0.67	0.4	0.72	0.72	1.48	0.92	0.44	0.75	1.37	0.69	0.49	0.36	0.97	0.94	1.03	1.04	1.52	0.95	1	1.03	1.02	1
HN034	0.45	0.59	1.03	0.91	1.04	0.99	0.72	0.79	0.84	0.39	1.96	1.01	0.71	0.96	0.9	1.26	0.9	0.49	0.69	3.2	0.63	0.83	0.67	1.02	1.02	1	1.15	1.61	0.98	0.91	1.08	0.97	1.11
HN035	0.86	0.99	0.93	0.96	1.02	0.88	0.65	0.72	0.92	4.08	1.78	2.12	2.12	0.71	0.76	1.14	1.22	1.32	1.18	1.03	1.45	1.61	2.55	0.86	0.9	0.95	0.87	0.96	0.97	0.98	1.08	0.95	1.13
HN036	0.65	0.63	1.08	0.98	1.1	0.86	1	1.09	0.9	0.83	2.22	1.72	1.4	1.04	0.86	1.15	0.92	0.47	0.91	4.62	0.84	1.53	1.3	0.98	0.91	1.07	0.84	1.06	0.97	1.06	1.17	1.02	1.14
HN037	0.97	1	1.03	0.96	1.01	1.03	1.03	1.14	0.73	0.92	1.24	1.07	1.09	1.08	1.05	0.88	0.97	0.86	0.92	2.35	0.89	1.2	0.84	0.98	0.69	1.23	0.94	0.8	0.99	0.9	0.94	1.05	0.9
HN038	0.88	1.01	1	0.99	1.02	0.94	0.74	0.77	1.15	0.36	1.34	0.81	0.5	0.9	0.87	1.35	0.93	0.61	0.82	1.71	0.77	0.61	0.45	0.89	0.86	1.04	0.78	1.05	0.93	0.97	1.24	0.85	1.46
HN039	0.83	0.96	1.12	1.13	1.07	0.98	0.67	0.78	0.9	0.37	1.35	0.72	0.5	0.74	0.79	1.4	0.86	0.51	0.84	2.2	0.72	0.7	0.42	0.96	0.94	1.02	0.9	1.8	0.96	0.99	1.04	1	1.03
HN040	0.93	0.84	1.06	0.95	1.04	0.89	1.09	1.06	0.8	0.43	1.94	0.8	0.79	1.04	1.01	1.12	0.97	0.58	0.89	23.21	0.86	0.87	0.76	0.99	0.98	1.01	0.84	0.96	0.98	0.96	0.97	1.03	0.94
HN041	0.55	0.68	1.02	0.97	0.97	0.89	0.84	0.9	0.94	0.55	1.87	1.11	0.94	0.95	1.11	1.04	0.92	0.49	0.79	1.36	0.74	1.07	0.88	0.96	0.92	1.03	0.67	0.87	1.12	0.83	1.11	0.94	1.18
HN042	0.79	0.91	1	1.02	1.04	1.16	0.85	0.84	0.83	0.46	1.29	0.95	0.76	1.05	0.95	1.06	0.95	0.66	0.89	1.14	0.84	0.82	0.7	0.92	0.87	1.06	0.94	1.13	0.91	1	1.06	0.96	1.1
HN043	0.83	1.08	1.03	0.92	0.97	1.09	0.85	0.78	0.89	0.28	1.59	0.78	0.43	0.61	0.67	1.74	0.78	0.29	0.66	7.61	0.51	0.59	0.33	0.96	0.97	0.98	0.7	1.01	1.07	0.94	1.24	0.85	1.46
HN044	1.13	1.1	1.05	0.93	0.95	1.1	0.98	1.11	0.93	1.01	1.02	1.16	1.07	1.05	0.92	0.94	0.95	0.98	1.22	1.79	1.15	1.02	0.99	1.03	1.02	1.01	0.78	0.86	0.94	0.97	1.13	0.95	1.19
HN045	0.8	0.83	0.99	0.96	0.97	0.83	1.19	1.33	1.09	1.27	1.48	1.52	1.42	1.07	1.08	0.99	0.97	0.9	0.94	2.69	0.92	1.44	1.39	1.02	0.98	1.04	0.69	1.06	1.01	0.97	0.97	1	0.97
HN046	0.84	0.91	1.07	0.99	0.98	0.97	0.83	0.84	0.78	0.44	0.93	0.72	0.58	1.01	0.95	1.07	0.99	0.77	1.04	1.77	1.03	0.59	0.57	1.1	1.04	1.06	1.04	1.02	0.98	0.97	1.05	1	1.05
HN047	0.87	0.92	1.04	1.01	1.03	0.91	1.28	1.4	1.07	0.64	1.21	0.89	0.76	1.01	0.88	1.13	0.96	0.84	0.92	1.28	0.89	0.81	0.73	0.95	0.86	1.1	0.9	1.06	0.96	0.96	1.14	0.93	1.23
HN048	0.95	0.97	1.07	1.05	1.08	0.97	0.76	0.73	0.94	0.19	1.2	0.73	0.21	0.58	0.66	2.34	0.99	0.39	0.7	3.15	0.71	0.48	0.25	1.02	0.97	1.06	0.86	1.86	0.93	0.9	1.04	0.92	1.13
HN049	0.86	1	1.04	0.98	0.9	0.91	0.95	0.91	1.17	0.7	0.67	0.78	0.82	0.95	0.98	0.93	0.95	0.88	0.97	3.37	0.93	0.9	0.8	0.91	0.94	0.97	0.77	1.3	0.97	0.99	1.14	0.93	1.23
HN050	0.85	0.88	1.03	1.01	1.05	0.97	1.1	1.15	0.93	0.66	2.19	1.28	0.8	0.84	0.8	1.34	0.91	0.73	0.88	1.47	0.8	1.06	0.7	1.06	1.03	1.03	1.03	1.24	0.99	0.82	1.09	0.94	1.16
Note: SER Seedling emergence rate; SSR Seedling success rate;CH1 Chlorophyll in seedling stage; CH2 Chlorophyll during flowering and needle stage;CH3 Chlorophyll at podding stage; CH4 Chlorophyll at maturity stage; MSH represents main stem height；LBL represents lateral branch length；NB represents Number of branches. NFP Number of full pods; NUP Number of unsaturated pods; NTP Number of total pods…
